# Supplementary material for: The Role of Melatonin on NLRP3 Inflammasome Activation in Diseases
Source: Antioxidants (Basel). 2021 Jun 24;10(7):1020. doi: 10.3390/antiox10071020 (PMC8300798; doi:10.3390/antiox10071020)
Supplement: Supplementary file 1 [file antioxidants-10-01020-s001.zip]

Archive with 1 entries (1 files):
- antioxidants-1209992-supplementary.pdf
